# Supplementary material for: Anti-Growth, Anti-Angiogenic, and Pro-Apoptotic Effects by CX-4945, an Inhibitor of Casein Kinase 2, on HuCCT-1 Human Cholangiocarcinoma Cells via Control of Caspase-9/3, DR-4, STAT-3/STAT-5, Mcl-1, eIF-2α, and HIF-1α
Source: Int J Mol Sci. 2022 Jun 6;23(11):6353. doi: 10.3390/ijms23116353 (PMC9181600; doi:10.3390/ijms23116353)
Supplement: Supplementary file 1 [file ijms-23-06353-s001.zip]

Archive with 2 entries (2 files):
- ijms-1669020 Supplementary Figures S1 (A, B) and S2.pptx
- ijms-1669020 Table (supple. doc.pdf
